# Supplementary material for: “Functional trapezius muscle reconstruction after resection of a desmoid tumor using an innervated gracilis free flap”
Source: Case Reports Plast Surg Hand Surg. 2022 Aug 15;9(1):115–8. doi: 10.1080/23320885.2022.2062363 (PMC9389924; doi:10.1080/23320885.2022.2062363)
Supplement: Supplemental Material [file ICRP_A_2062363_SM7918.zip]

Archive with 3 entries (3 files):
- SUPPLEMENTAL/Video 1.mov
- SUPPLEMENTAL/Video 2.mov
- SUPPLEMENTAL/Video 3.MOV
